# Supplementary material for: Ru(II) Complexes with 3,4-Dimethylphenylhydrazine: Exploring In Vitro Anticancer Activity and Protein Affinities
Source: Biomolecules. 2025 Feb 28;15(3):350. doi: 10.3390/biom15030350 (PMC11940238; doi:10.3390/biom15030350)
Supplement: Supplementary file 1 [file biomolecules-15-00350-s001.zip]

Archive with 1 entries (1 files):
- biomolecules-3476973-supplementary.pdf
